# Supplementary material for: Extensive Phylogenetic Analysis of Piscine Orthoreovirus Genomic Sequences Shows the Robustness of Subgenotype Classification
Source: Pathogens. 2021 Jan 7;10(1):41. doi: 10.3390/pathogens10010041 (PMC7825714; doi:10.3390/pathogens10010041)
Supplement: Supplementary file 1 [file pathogens-10-00041-s001.zip]

Archive with 8 entries (8 files):
- Supplementary folder/pathogens_Supplementary Figure S1_December 13 2020.pdf
- Supplementary folder/pathogens_Supplementary Figure S2_December 13 2020.pdf
- Supplementary folder/pathogens_Supplementary Figure S3_January 04 2021.pdf
- Supplementary folder/pathogens_Supplementary Figure S4_January 04 2021.pdf
- Supplementary folder/pathogens_Supplementary Figure S5_January 04 2021.pdf
- Supplementary folder/pathogens_Supplementary Figure S6_January 04 2021.pdf
- Supplementary folder/pathogens_Supplementary Table S1_December 13 2020.pdf
- Supplementary folder/pathogens_Supplementary Table S2_December 13 2020.pdf
